# Supplementary material for: Voltammetric Detection of Vanillylmandelic Acid and Homovanillic Acid Using Urea-Derivative-Modified Graphite Electrode
Source: Sensors (Basel). 2023 Apr 4;23(7):3727. doi: 10.3390/s23073727 (PMC10098763; doi:10.3390/s23073727)
Supplement: Supplementary file 1 [file sensors-23-03727-s001.zip]

Archive with 1 entries (1 files):
- sensors-2251849-supplementary.pdf
